# Supplementary material for: A scoping review of current trends of multisectoral collaborations for health within the education, agriculture, and environment sectors in Anglophone Africa
Source: Front Public Health. 2025 Nov 26;13:1717941. doi: 10.3389/fpubh.2025.1717941 (PMC12689582; doi:10.3389/fpubh.2025.1717941)
Supplement: Supplementary file 1 [file Table_1.xlsx]

## Sheet: 7. For full text review
	S/No		Background infromation
		Database / Website	Full Article reference (citation)	URL	Country
	1	FAO website	Federal Ministry of Health, Nigeria, 2019. National Multi-Sectoral Action Plan for the Prevention and Control of Non-communicable Diseases (2019–2025).	https://faolex.fao.org/docs/pdf/nig229177.pdf	Nigeria
	2	FAO website	The Federal Republic of Nigeria. Agricultural Sector Food Security and Nutrition Strategy 2016 – 2025 (Nutrition Component of Agricultural Policy; Agricultural Sector Component of National Policy on Food and Nutrition). May 2017		Nigeria
	3	FAO website	Federal Ministry of Health, Nigeria, 2019. National Health Promotion Policy (2019).	https://faolex.fao.org/docs/pdf/nig229323.pdf	Nigeria
	5	Google Scholar	Rasanathan, K., Bennett, S., Atkins, V., Beschel, R., Carrasquilla, G., Charles, J., Dasgupta, R., Emerson, K., Glandon, D., Kanchanachitra, C., Kingsley, P., Matheson, D., Mbabu, R. M., Mwansambo, C., Myers, M., Paul, J., Jr, Radebe, T., Smith, J., Solar, O., Soucat, A., … Zaidi, S. (2017). Governing multisectoral action for health in low- and middle-income countries. PLoS medicine, 14(4), e1002…	https://pmc.ncbi.nlm.nih.gov/articles/PMC5404752/	Kenya, Malawi, Uganda
	7	Google Scholar	Nigeria, 2004. National policy on education. Nigerian Educational Research and Development Council, Federal Republic of Nigeria.	http://wbgfiles.worldbank.org/documents/hdn/ed/saber/supporting_doc/AFR/Nigeria/TCH/National%20Policy%20on%20Education.pdf	Nigeria NOT FOUND
	8		National Institute for Cancer Research and Treatment. 2023. National Strategic Cancer Control Plan 2023 - 2027. In. Federal Ministry of Health.	chrome-extension://efaidnbmnnnibpcajpcglclefindmkaj/https://www.iccp-portal.org/system/files/plans/NATIONAL%20STRATEGIC%20CANCER%20CONTROL%20%20PLAN-Nigeria_.pdf	Nigeria
	9		Federal Government of Nigeria. July 2006. Integrated Vector Mnagement Plan for the Malaria Control Booster Project.	chrome-extension://efaidnbmnnnibpcajpcglclefindmkaj/https://documents1.worldbank.org/curated/en/716091468288366675/pdf/E14400AFR1EA1P097921.pdf	Nigeria
	10	PubMed	Ogunro, T. Environmental Justice and Health in Nigeria. Curr Envir Health Rpt 11, 158–167 (2024). https://doi.org/10.1007/s40572-024-00439-6	https://link.springer.com/article/10.1007/s40572-024-00439-6	Nigeria
	11	Google Scholar	WHO AFRO. Key Social Determinants of Health a Call for Intersectoral Action Improve Health Status in the WHO African Region Report of the Regional Director (AFRO) 2014. https://apps.who.int/iris/handle/10665/92264.	https://iris.who.int/bitstream/handle/10665/92264/AFR-RC57-13.pdf?sequence=1&isAllowed=y
	12		Federal Ministry of Health National Malaria Control Programme. Advocacy, Communication and Social Mobilization Strategic Framework and Implementation Plan. June 2010		Nigeria
	13	World Bank	Nigeria School Health - SABER Country Report 2015	https://documents1.worldbank.org/curated/en/382151496326814876/pdf/115400-WP-PUBLIC-PUB-DATE-JUNE-2015-ADD-SERIES-SABER-School-Health-Nigeria-CR-Final-2015.pdf	Nigeria
	15	AJOL	Okpetu, E.I., Abimbola, S., Koot, J.A.R. and Kane, S., 2018. Implementing prevention interventions for non-communicable diseases within the primary health care system in the Federal Capital Territory, Nigeria. Journal of Community Medicine and Primary Health Care, 30(1), pp.1-18.	https://www.ajol.info/index.php/jcmphc/article/view/168629	Nigeria
Enyi Etiaba	17		Pinky Mahlangu, Jo Vearey & Jane Goudge (2018) Multisectoral (in)action: towards effective mainstreaming of HIV in public sector departments in South Africa, African Journal of AIDS Research, 17:4, 301-312, DOI: 10.2989/16085906.2018.1536069	https://doi.org/10.2989/16085906.2018.1536069	South Africa
	18		Ssennyonjo, A. et al (2022) What are the tools available for the job? Coordination instruments at Uganda’s national government level and their implications for multisectoral action for health	https://doi.org/10.1093/heapol/czac047	Uganda
	20		Mohamed AM. Rethinking Primary Health Care in Sudan’s Journey to Universal Health Coverage.		Sudan
	21		"Hussein K, Wafula F, Kassie GM, Kokwaro G (2024) Barriers and facilitators to implementation of the Ethiopian national cancer control plan strategies: Implications for cervical cancer services in Ethiopia. PLOS Glob Public Health 4(7): e0003500. https://doi.org/10.1371/journal.pgph.0003500"		Ethiopia
	22		"Nganabashaka JP, Ntawuyirushintege S, Niyibizi JB, Umwali G, Bavuma CM, Byiringiro JC, Rulisa S, Burns J, Rehfuess E, Young T and Tumusiime DK (2022) Population-Level Interventions Targeting Risk Factors for Hypertension and Diabetes inRwanda: A Situational Analysis. Front. Public Health 10:882033. doi:10.3389/fpubh.2022.882033"		Rwanda
	23		"Abubakar, et al (2022), The Lancet Nigeria Commission: investing in health and the future of the nation"	https://doi.org/10.1016/ S0140-6736(21)02488-0	Nigeria
	25		Mukanu M, et al (2017) Responding to non-communicable diseases in Zambia: a policy analysis		Zambia
	26		"Bruno Boidin (2020),The social determinants of health in Africa from a political economy perspective: an exploratory contribution"		SSA
	28		Weimann, A.;(et al.(2021) Intersectoral Action for Addressing NCDs through the Food Environment: An Analysis of NCD Framing in Global Policies and Its Relevance for the African Context. Int. J. Environ. Res. Public Health	https://doi.org/10.3390/ ijerph182111246	Africa
	29		"WHO-AFRO (2013),Health in All Policies:report on perspectives and intersectoral actions in the african region"		AFRO Countries
	30		Perez Arredondo AM, Yasobant S, Bruchhausen W, Bender K, Falkenberg T. Intersectoral collaboration shaping One Health in the policy agenda: A comparative analysis of Ghana and India. One Health. 2021;13:100272.		Ghana
	32		Cairney P, St Denny E, Mitchell H. The future of public health policymaking after COVID-19: a qualitative systematic review of lessons from Health in All Policies. Open Res Eur. 2021 Jul 21;1:23. doi: 10.12688/openreseurope.13178.2. PMID: 37645203; PMCID: PMC10445916.		Global - one study from Kenya in Africa
	33		"Abena Nyarkoa Asomaning Asomaning Antwi.The pathway of achieving the universal health coverage in Ghana: the role of social determinants of health and “health in all policies”. Economics and Finance. Université deLille, 2019. English. NNT:2019LILUA002"		Ghana
	35		Abiona O, Oluwasanu M, Oladepo O. Analysis of alcohol policy in Nigeria: multi-sectoral action and the integration of the WHO “best-buy” interventions. BMC Public Health. 2019 Dec;19:1-9.		Nigeria
Divine	37	ARDI	Odunyemi, A., Rahman, T. & Alam, K (2023). Economic burden of non-communicable diseases on households in Nigeria: evidence from the Nigeria living standard survey 2018-19. BMC Public Health 23, 1563. https://doi.org/10.1186/s12889-023-16498-7	https://bmcpublichealth.biomedcentral.com/articles/10.1186/s12889-023-16498-7#citeas	Nigeria
	39	Google Scholar	Sarah E Moor et., al. (2020). Development of a discrete choice experiment to understand patient preferences for diabetes and hypertension management in rural Uganda, The Lancet Global Health Volume 8, Supplement 1, Page S22, ISSN 2214-109X, https://doi.org/10.1016/S2214-109X(20)30163-7.	https://www.sciencedirect.com/science/article/pii/S2214109X20301637	Uganda
	46	PubMed	Joe-Ikechebelu, N., Osuorah, C. D. I., Nwankwo, B. E., Ngene, W., & Nwaneli, E. I. (2020). Evaluation of the Social Determinants of Health in Communities across the South-Eastern Region of Nigeria. anatol j fm, 3(1), 10-16. https://doi.org/10.5505/anatoljfm.2019.40085.	https://ajfamed.org/jvi.aspx?un=ANATOLJFM-40085&volume=#	Nigeria
	48	Google Scholar	Ajisegiri, W. S., Abimbola, S., Tesema, A. G., Odusanya, O. O., Ojji, D. B., Peiris, D., & Joshi, R. (2021). Aligning policymaking in decentralized health systems: Evaluation of strategies to prevent and control non-communicable diseases in Nigeria. PLOS global public health, 1(11), e0000050. https://doi.org/10.1371/journal.pgph.0000050	https://journals.plos.org/globalpublichealth/article?id=10.1371/journal.pgph.0000050	Nigeria
	51	Google Scholar	Moosa S. (2023). Exploring the Challenges for Universal Health Coverage: A Call to Africa by AfroPHC. Risk management and healthcare policy, 16, 1999–2017. https://doi.org/10.2147/RMHP.S392454	https://www.dovepress.com/exploring-the-challenges-for-universal-health-coverage-a-call-to-afric-peer-reviewed-fulltext-article-RMHP	South Africa
	52	Google Scholar	Odii, A., Etiaba, E., & Onwujekwe, O. (2024). Examining the roles and relationships of actors in community health systems in Nigeria through the lens of the expanded health systems framework. BMJ global health, 9(10), e014610. https://doi.org/10.1136/bmjgh-2023-014610	https://gh.bmj.com/content/9/10/e014610	Nigeria
Chukwudi Nwokolo	54		Adeyemi, O., Ajieroh, V., Umunna, L., Aminu, F., & Onabolu, A. (2023). Stakeholders, relationships, and coordination: 2015 baseline study of needed enablers for bridging agriculture-nutrition gaps in Nigeria. Food and Nutrition Bulletin, 44(1_suppl), S41–S51. https://doi.org/10.1177/03795721221119249	https://doi.org/10.1177/03795721221119249	Nigeria
	56		Benson, T. (2007). Cross-sectoral coordination failure: How significant a constraint in national efforts to tackle malnutrition in Africa? Food and Nutrition Bulletin, 28(2_suppl2), S323–S330.	https://doi.org/10.1177/15648265070282S211	Mozambique, Nigeria, and Uganda and Ghana
	57		Bach, A., Gregor, E., Sridhar, S., Fekadu, H., & Fawzi, W. (2020). Multi-sectoral integration of nutrition, health, and agriculture: Implementation lessons from Ethiopia. Food and Nutrition Bulletin, 41(2), 275–292.	https://doi.org/10.1177/0379572119895097	Ethiopia
	58		Kennedy, E., Tessema, M., Hailu, T., et al. (2015). Multisector nutrition program governance and implementation in Ethiopia: Opportunities and challenges. Food and Nutrition Bulletin, 36(4), 534–548.	https://doi.org/10.1177/0379572115611768	Ethiopia
	59		Hodge, J., Herforth, A., Gillespie, S., Beyero, M., Wagah, M., & Semakula, R. (2015). Is there an enabling environment for nutrition-sensitive agriculture in East Africa? Stakeholder perspectives from Ethiopia, Kenya, and Uganda. Food and Nutrition Bulletin, 36(4), 503–519.		Ethiopia, Uganda, Kenya
	61	WHO	(Working Together for Equity and Healthier Populations: Sustainable ... - World Health Organization - Google Books, n.d.)	https://books.google.com.ng/books?hl=en&lr=&id=mv3UEAAAQBAJ&oi=fnd&pg=PP4&dq=
	62		Schiff M, Jha A, Walker D and Gonzalez-Pier E (2023) Collectively achieving primary health care and educational goals through school-based platforms: financing solutions for intersectoral collaboration. Front. Public Health. 11:1241594. doi: 10.3389/fpubh.2023.1241594	https://www.frontiersin.org/journals/public-health/articles/10.3389/fpubh.2023.1241594/full
	63	WHO	(Integrating the Social Determinants of Health into Health Workforce ... - World Health Organization - Google Books, n.d.	https://books.google.com.ng/books?hl=en&lr=&id=znsOEQAAQBAJ&oi=fnd&pg=PR7&dq=
	64		Cohen, Craig R. and Weke, Elly and Frongillo, Edward and Sheira, Lila and Burger, Rachel and Mocello, Adrienne Rain and Wekesa, Pauline and Fisher, Martin and Scow, Kate and Thirumurthy, Harsha and Dworkin, Shari and Shade, Starley B. and Butler, Lisa and Bukusi, Elizabeth A. and Weiser, Sheri D., Shamba Maisha: Cluster Randomized Controlled Trial of a Multisectoral Agricultural Intervention to I…	https://papers.ssrn.com/sol3/papers.cfm?abstract_id=4019325	Kenya
	65		Francesco Ramponi, Dominic Nkhoma, Susan Griffin, Informing decisions with disparate stakeholders: cross-sector evaluation of cash transfers in Malawi, Health Policy and Planning, Volume 37, Issue 1, January 2022, Pages 140–151, https://doi.org/10.1093/heapol/czab137	https://academic.oup.com/heapol/article/37/1/140/6430458	Malawi
	66		Mazet, J. A. K., Uhart, M. M., & Keyyu, J. D. (2014). Stakeholders in one health. Rev Sci Tech, 33(2), 443-452.	https://www.researchgate.net/profile/Marcela-Uhart/publication/272844822_Stakeholders_in_One_Health/links/5617c3b608ae3253ad5d0550/Stakeholders-in-One-Health.pdf	Tanzania, Kenya, Uganda
	67		Codjia, P., Kutondo, E., Kamudoni, P. et al. Mid-term evaluation of Maternal and Child Nutrition Programme (MCNP II) in Kenya. BMC Public Health 22, 2191 (2022). https://doi.org/10.1186/s12889-022-14627-2	https://link.springer.com/article/10.1186/s12889-022-14627-2#Sec3	Kenya
	68		Sackar SA, Apprey C, Aduku LNE, Thow AM, Annan R. Operationalising multi-sectoral food- and nutrition-related policies to curb the rise in obesity in Ghana. Public Health Nutrition. 2023;26(12):3230-3238. doi:10.1017/S136898002300037X	https://www.cambridge.org/core/journals/public-health-nutrition/article/operationalising-multisectoral-food-and-nutritionrelated-policies-to-curb-the-rise-in-obesity-in-ghana/01F2D9324515A320B00EF641BE1004D9	Ghana
	69		Tapsoba VA, Compaore EWR, Zeba AN, Some JW, Manga JS, Diouf A, Moubarac J-C, Vandevijvere S and Dicko MH (2024) Food environment in Burkina Faso: priority actions recommended to the government using Food-EPI tool. Front. Nutr. 11:1420323. doi: 10.3389/fnut.2024.1420323	https://www.frontiersin.org/journals/nutrition/articles/10.3389/fnut.2024.1420323/full	Burkina Faso
	71		Sanga VT, Karimuribo ED, and Hoza AS (2024) One Health in practice: Benefits and challenges of multisectoral coordination and collaboration in managing public health risks: A meta-analysis, Int. J. One Health, 10(1): 26-36.	https://www.onehealthjournal.org/Vol.10/No.1/4.html	Tanzania
	73		Wanjohi, M. N., Thow, A. M., Abdool Karim, S., Asiki, G., Erzse, A., Mohamed, S. F., … Hofman, K. J. (2021). Nutrition-related non-communicable disease and sugar-sweetened beverage policies: a landscape analysis in Kenya. Global Health Action, 14(1). https://doi.org/10.1080/16549716.2021.1902659	https://www.tandfonline.com/doi/full/10.1080/16549716.2021.1902659#d1e309	Kenya
	74		Fagbule, O. F., Amafah, J. O., Sarumi, A. T., Ibitoye, O. O., Jakpor, P. E., & Oluwafemi, A. M. (2023). Sugar-sweetened beverage tax: A crucial component of a multisectoral approach to combating non-communicable diseases in Nigeria. Nigerian Journal of Medicine, 32(5), 461–466. https://doi.org/10.4103/NJM.NJM_92_23	https://journals.lww.com/njom/fulltext/2023/32050/sugar_sweetened_beverage_tax__a_crucial_component.2.aspx	Nigeria
	75		Thondoo, M., Mogo, E. R. I., Tatah, L., Muti, M., van Daalen, K. R., Muzenda, T., … Oni, T. (2024). Multisectoral interventions for urban health in Africa: a mixed-methods systematic review. Global Health Action, 17(1). https://doi.org/10.1080/16549716.2024.2325726	https://www.tandfonline.com/doi/full/10.1080/16549716.2024.2325726#abstract	Kenya and South Africa
	76		Mapa-Tassou, C., Bonono, C. R., Assah, F., Wisdom, J., Juma, P. A., Katte, J. C., Njoumemi, Z., Ongolo-Zogo, P., Fezeu, L. K., Sobngwi, E., & Mbanya, J. C. (2018). Two decades of tobacco use prevention and control policies in Cameroon: Results from the analysis of non-communicable disease prevention policies in Africa. BMC Public Health, 18(Suppl 1), 958. https://doi.org/10.1186/s12889-018-5828-4	https://link.springer.com/article/10.1186/s12889-018-5828-4	Cameroon
	77		Oluwasanu, M., Oladunni, O., & Oladepo, O. (2020). Multisectoral approach and WHO 'Bestbuys' in Nigeria's nutrition and physical activity policies. Health Promotion International, 35(6), 1383–1393. https://doi.org/10.1093/heapro/daaa009	https://www.researchgate.net/publication/339442624_Multisectoral_approach_and_WHO_'Bestbuys'_in_Nigeria's_nutrition_and_physical_activity_policies	Nigeria
	78		Juma, P. A., Mapa-Tassou, C., Mohamed, S. F., et al. (2018). Multi-sectoral action in non-communicable disease prevention policy development in five African countries. BMC Public Health, 18(Suppl 1), 953. https://doi.org/10.1186/s12889-018-5826-6	https://bmcpublichealth.biomedcentral.com/articles/10.1186/s12889-018-5826-6#citeas	(Kenya, South Africa, Cameroon, Nigeria and Malawi)
	79		Akselrod, S., Collins, T. E., Berlina, D., Fones, G., Bashir, F., & Allen, L. N. (2024). Multisectoral action to address noncommunicable diseases: Lessons from three country case studies. Frontiers in Public Health, 12, 1303786. https://doi.org/10.3389/fpubh.2024.1303786	https://www.frontiersin.org/journals/public-health/articles/10.3389/fpubh.2024.1303786/full	Nigeria, UK and Iran
	82		Federal Ministry of Health. (2020). National strategic plan for the prevention and control of major non-communicable diseases 2013-2017 EFY (2020/21-2024/25). Federal Ministry of Health, Addis Ababa, Ethiopia.	https://www.iccp-portal.org/system/files/plans/ETH_B3_s21_National_Strategic_Plan_for_Prevention_and_Control_of_NCDs2021.pdf	Ethopia
	83		World Health Organization. (2023).Working together for equity and healthier population;sustainable multisectoral collaboration based on Health in All Policies approaches.	https://books.google.com.ng/books?hl=en&lr=&id=mv3UEAAAQBAJ&oi=fnd&pg=PP4&dq=+(health+in+all+policies))+AND+(multisectoral)+AND+((non+communicable+diseases)+OR+(communicable+diseases))+AND+(multisectoral)+AND+(Anglophone+Africa)&ots=XDpnKNSNsi&sig=slPLSMedWZ__qULIElRXrCMzU-g&redir_esc=y#v=onepage&q&f=false
	84		Frimpong, S. O., & Vermund, S. H. (2022). The role of agriculture in achieving universal health coverage in Africa. Journal of Global Health, 12, 03053. https://doi.org/10.7189/jogh.12.03053	https://pmc.ncbi.nlm.nih.gov/articles/PMC9288254/#:~:text=High%20mortality%20and%20disease%20burdens,better%20and%20sometimes%20cheaper%20food.	Ghana
	86		Rasesemola, R.M., Mmusi-Phetoe, R. M. and Havenga, Y., (2023, ‘Social determinants of health in non-communicable diseases prevention policies in South Africa’, Curationis 46(1), a2387. https://doi.org/10.4102/curationis.v46i1.2387	https://pmc.ncbi.nlm.nih.gov/articles/PMC10476442/	South Africa
	87		Metta, E., Msambichaka, B., Mwangome, M., Nyato, D. J., Dieleman, M., Haisma, H., Klatser, P. and Geubbels, E. (2014). Public policy, health system, and community actions against illness as platforms for response to NCDs in Tanzania: a narrative review. Glob Health Action. doi: 10.3402/gha.v7.23439.	https://pmc.ncbi.nlm.nih.gov/articles/PMC4028932/	Tanzania
	88		Ajisegiri, W. S., Abimbola, S., Tesema, A. G., Odusanya, O. O., Peiris, D. and Joshi, R. (2022) The organisation of primary health care service delivery for non-communicable diseases in Nigeria: A case-study analysis. PLOS Glob Public Health 2(7): e0000566. https://doi.org/10.1371/journal.pgph.0000566	doi.org/10.1371/journal.pgph.0000566	Nigeria
	90		Wadende, P., Francis, O., Musuva, R., Mogo, E., Turner-Moss, E., Were, V., Obonyo, C. and Foley, L. (2022) Foodscapes, finance, and faith: Multi-sectoral stakeholder perspectives on the local population health and wellbeing in an urbanizing area in Kenya. Front. Public Health 10:913851. doi: 10.3389/fpubh.2022.913851	doi: 10.3389/fpubh.2022.913851	Kenya
	91		Asiki, G., Wanjohi, M. N., Barnes, A., Bash, K., Muthuri, S., Amugsi, D., et al. (2020). Benchmarking food environment policies for the prevention of diet-related non-communicable diseases in Kenya: National expert panel’s assessment and priority recommendations. PLoS ONE 15(8): e0236699	https://doi.org/10.1371/journal.pone.0236699	Kenya
	94		Owusu, M. F., Adu, J., Dortey, B. A., Gyamfi, S., & Martin‐Yeboah, E. (2023). Exploring health promotion efforts for non-communicable disease prevention and control in Ghana. PLOS Global Public Health, 3(9), e0002408–e0002408.	https://doi.org/10.1371/journal.pgph.0002408	Ghana
	95		Mauti, J., Gautier, L., De Neve, J., Beiersmann, C., Tosun, J., & Jahn, A. (2019). Kenya’s Health in All Policies strategy: a policy analysis using Kingdon’s multiple streams. Health Research Policy and Systems, 17(1).	https://doi.org/10.1186/s12961-019-0416-3	Kenya
	96		Nyaaba, G. N., Stronks, K., Masana, L., Larrea-Killinger, C., & Agyemang, C. (2020). Implementing a national non-communicable disease policy in sub-Saharan Africa: Experiences of key stakeholders in Ghana. Health Policy OPEN, 1, 100009–100009.	https://doi.org/10.1016/j.hpopen.2020.100009	Ghana
	97		Drake, T., Devine, A., Yeung, S., Day, N. P. J., White, L. J. and Lubell, Y. (2016). Dynamic transmission economic evaluation of infectious disease interventions in Low‐ and Middle‐Income Countries: A systematic literature review. Health Economics, 25(S1), 124–139.	https://doi.org/10.1002/hec.3303	Low- and middle-income countries
	98		Domapielle, M. K. (2021). Adopting localised health financing models for universal health coverage in Low and middle-income countries: lessons from the National Health Insurance Scheme in Ghana. Heliyon, 7(6), e07220–e07220	https://doi.org/10.1016/j.heliyon.2021.e07220	Ghana
	99		Aregbeshola B.S. (2017). Enhancing Political will for universal health coverage in Nigeria. MEDICC Review, 19(1), 42–42. https://doi.org/10.37757/mr2017.v19.n1.8	https://doi.org/10.37757/mr2017.v19.n1.8	Nigeria
	101		Dalal, S., Beunza, J. J., Volmink, J., Adebamowo, C., Bajunirwe, F., Njelekela, M., Mozaffarian, D., Fawzi, W., Willett, W. C., Adami, H., & Holmes, M. D. (2011). Non-communicable diseases in sub-Saharan Africa: what we know now. International Journal of Epidemiology, 40(4), 885–901.	https://doi.org/10.1093/ije/dyr050	Sub-Saharan Africa
	102		Ndubuisi, N. E. (2021). Noncommunicable Diseases Prevention in Low- and Middle-Income Countries: An Overview of Health in All Policies (HiAP). INQUIRY –The Journal of Health Care Organization Provision and Financing, 58.	https://doi.org/10.1177/0046958020927885	Low- and middle-income countries
	104		Wiseman, V., Mitton, C., Doyle‐Waters, M. M., Drake, T., Conteh, L., Newall, A. T., Onwujekwe, O., & Jan, S. (2016). Using Economic Evidence to Set Healthcare Priorities in Low-Income and Lower-Middle-Income Countries: A Systematic Review of Methodological Frameworks. Health Economics, 25(S1), 140–161.	https://doi.org/10.1002/hec.3299	Low- and lower-middle-income countries
	105		Amuyunzu–Nyamongo, M. (2010). Need for a multi-factorial, multi-sectorial and multi-disciplinary approach to NCD prevention and control in Africa. Global Health Promotion, 17(2_suppl), 31–32.	https://doi.org/10.1177/1757975910363928	Africa
	106		Adewole, D., Adedeji, B., Bello, S. and Taiwo, J. (2023). Access to healthcare and social determinants of health among female migrant beggars in Ibadan, Nigeria. J Migr Health. 2023 Jan 30;7:100160. doi: 10.1016/j.jmh.2023.100160.	https://pmc.ncbi.nlm.nih.gov/articles/PMC9926100/	Nigeria
	108		Babajide, O., Martins, D. C., Maani, N. et al. (2021). Improving decision-making for population health in nonhealth sectors in urban environments: the Example of the Transportation Sector in Three Megacities—the 3-D Commission. J Urban Health 98 (Suppl 1), 60–68 https://doi.org/10.1007/s11524-021-00561-y	https://doi.org/10.1007/s11524-021-00561-y	Nigeria
	117		Juma, P. A., Mohamed, S. F., Mwagomba, B. L. M., Ndinda, C., Mapa-Tassou, C., Oluwasanu, M., Oladepo, O., Abiona, O., Nkhata, M. J., Wisdom, J. P., & Mbanya, J. C. (2018). Non-communicable disease prevention policy process in five African countries. BMC Public Health, 18(S1).	https://doi.org/10.1186/s12889-018-5825-7	Kenya, South Africa, Cameroon, Nigeria, Malawi
	118		Mogo, E., Lerno, A., Abdeta, C., & Olufemi, O. (2019). Mounting an effective socio-ecological response to non-communicable diseases in Africa’s cities. Cities & Health, 6(1).	https://doi.org/10.1080/23748834.2019.1688911	Various African cities
	121		Fagnant, D., & Graves, P. (2023). Integrating urban planning and public health: A review of policy measures for NCD prevention in African cities. Urban Health Review, 9(2).	https://doi.org/10.1002/uhl.1229	Various African countries
	122		Karani, A., & Wang, X. (2022). A socio-economic analysis of the effects of urbanization on public health in sub-Saharan Africa: Implications for NCD prevention. Public Health Studies, 7(4).	https://doi.org/10.1111/phs.2022.0709	Sub-Saharan Africa
	123		Asiki, G., & Kyobutungi, C. (2015). Addressing non-communicable diseases in sub-Saharan Africa: A multi-sectoral policy framework. African Journal of Public Health, 10(5).	https://doi.org/10.1016/j.ajph.2015.10.003	Sub-Saharan Africa
	124		Omotoso, K. O., & Koch, S. F. (2018). Assessing changes in social determinants of health inequalities in South Africa: A decomposition analysis. International Journal for Equity in Health, 17(1).	https://doi.org/10.1186/s12939-018-0885-y	South Africa
	129		Gowshall, M., & Taylor‐Robinson, S. D. (2018). The increasing prevalence of non-communicable diseases in low-middle income countries: the view from Malawi. International Journal of General Medicine, Volume 11, 255–264.	https://doi.org/10.2147/ijgm.s157987	Malawi
	130		Ezzati, M., Pearson‐Stuttard, J., Bennett, J. E., & Mathers, C. (2018). Acting on non-communicable diseases in low- and middle-income tropical countries. Nature, 559(7715), 507–516.	https://doi.org/10.1038/s41586-018-0306-9	Low- and Middle-Income Tropical Countries
	131		Wickramasinghe, K., Wilkins, E., Foster, C., Fadhil, I., Hammerich, A., Slama, S., Berri, H. E., Elimam, M., Adib, S. M., Al-Mudwahi, M., & Townsend, N. (2018). The development of national multisectoral action plans for the prevention and control of noncommunicable diseases: experiences of national-level stakeholders in four countries. Global Health Action, 11(1), 1532632–1532632.	https://doi.org/10.1080/16549716.2018.1532632	Lebanon, Morocco, Sudan, Yemen
	135		Nyirenda, M. (2016). Non-communicable diseases in sub-Saharan Africa: understanding the drivers of the epidemic to inform intervention strategies. International Health, 8(3), 157–158.	https://doi.org/10.1093/inthealth/ihw021	Sub-Saharan Africa
	138		Gyasi, R. M., & Phillips, D. R. (2019). Aging and the Rising Burden of Noncommunicable Diseases in Sub-Saharan Africa and other Low- and Middle-Income Countries: A Call for Holistic Action. The Gerontologist, 60(5), 806–811.	https://doi.org/10.1093/geront/gnz102	Sub-Saharan Africa and LMICs
	139		Arokiasamy, P., et al. (2017). Chronic Noncommunicable Diseases in 6 Low- and Middle-Income Countries: Findings From Wave 1 of the World Health Organization’s Study on Global Ageing and Adult Health (SAGE). American Journal of Epidemiology, 185(6), 414–428.	https://doi.org/10.1093/aje/kww125	China, Ghana, India, Mexico, Russia, South Africa
	140		Ganju, A., et al. (2020). Systemic Solutions for Addressing Non-Communicable Diseases in Low- and Middle-Income Countries. Journal of Multidisciplinary Healthcare, Volume 13, 693–707.	https://doi.org/10.2147/jmdh.s252300	Low- and middle-income countries
	141		Feroz, A. S., Kadir, M. M., & Saleem, S. (2018). Health systems readiness for adopting mhealth interventions for addressing non-communicable diseases in low- and middle-income countries: a current debate. Global Health Action, 11(1), 1496887–1496887.	https://doi.org/10.1080/16549716.2018.1496887	Low- and middle-income countries
	142		Alwan, A., & MacLean, D. R. (2009). A review of non-communicable disease in low- and middle-income countries. International Health, 1(1), 3–9.	https://doi.org/10.1016/j.inhe.2009.02.003	Low- and Middle-Income Countries (LAMICs)
	143		Stephani, V., Opoku, D., & Quentin, W. (2016). A systematic review of randomized controlled trials of mHealth interventions against non-communicable diseases in developing countries. BMC Public Health, 16(1).	https://doi.org/10.1186/s12889-016-3226-3	Low- and Middle-Income Countries (LAMICs)
	146		Mensah, G. A. (2016). Tackling Noncommunicable Diseases in Africa. Health Education & Behavior, 43(1_suppl), 7S-13S.	https://doi.org/10.1177/1090198116633454	Sub-Saharan Africa
	148		Jailobaeva, K., et al. (2021). An analysis of policy and funding priorities of global actors regarding noncommunicable disease in low- and middle-income countries. Globalization and Health, 17(1). https://doi.org/10.1186/s12992-021-00713-4	https://doi.org/10.1186/s12992-021-00713-4	Low- and Middle-Income Countries
	149		Mendis, S. (2010). The policy agenda for prevention and control of non-communicable diseases. British Medical Bulletin, 96(1), 23–43. https://doi.org/10.1093/bmb/ldq037	https://doi.org/10.1093/bmb/ldq037	Low- and Middle-Income Countries
	150		Kassa, M. D., & Grace, J. M. (2022). Noncommunicable Diseases Prevention Policies and Their Implementation in Africa: A Systematic Review. Public Health Reviews, 42. https://doi.org/10.3389/phrs.2021.1604310	https://doi.org/10.3389/phrs.2021.1604310	Africa
	151		Jakovljević, M., Jakab, M., Gerdtham, U., McDaid, D., Ogura, S., Varavikova, E. A., Merrick, J., Ádány, R., Okunade, A. A., & Getzen, T. E. (2019). Comparative financing analysis and political economy of noncommunicable diseases. Journal of Medical Economics, 22(8), 722–727.	https://doi.org/10.1080/13696998.2019.1600523	High- and Low/Middle-Income Countries
	154		Zaidi, S., & Saidi, K. (2018). Environmental pollution, health expenditure and economic growth in the Sub-Saharan Africa countries: Panel ARDL approach. Sustainable Cities and Society, 41, 833–840.	https://doi.org/10.1016/j.scs.2018.04.034	Sub-Saharan Africa
	158		Walker, D., & Fox‐Rushby, J. (2000). Economic evaluation of communicable disease interventions in developing countries: a critical review of the published literature. Health Economics, 9(8), 681–698.	https://doi.org/10.1002/1099-1050(200012)9:8<681::aid-hec545>3.0.co;2-x	Developing countries
	160		Ara, I., & Maqbool, M. (2022). A Review of Recent Developments and Future Challenges in the Implementation of Universal Health Coverage Policy Framework in Some Countries. Journal of Pharmaceutical Research & Reports, 1–8.	https://doi.org/10.47363/jprsr/2022(3)127	Various (focus on LMICs)
	161		Fusheini, A., & Eyles, J. (2016). Achieving universal health coverage in South Africa through a district health system approach: conflicting ideologies of health care provision. BMC Health Services Research, 16(1).	https://doi.org/10.1186/s12913-016-1797-4	South Africa
	162		Fox, A., & Reich, M. R. (2015). The Politics of Universal Health Coverage in Low and Middle-Income Countries: A Framework for Evaluation and Action. Journal of Health Politics Policy and Law, 40(5), 1023–1060.	https://doi.org/10.1215/03616878-3161198	Various (focus on LMICs)
	163		Amu, H., Dickson, K. S., Kumi-Kyereme, A., & Darteh, E. K. M. (2018). Understanding variations in health insurance coverage in Ghana, Kenya, Nigeria, and Tanzania: Evidence from demographic and health surveys. PLoS ONE, 13(8), e0201833–e0201833.	https://doi.org/10.1371/journal.pone.0201833	Ghana, Kenya, Nigeria, Tanzania
	164		Umeh, C. (2018). Challenges toward achieving universal health coverage in Ghana, Kenya, Nigeria, and Tanzania. The International Journal of Health Planning and Management, 33(4), 794–805.	https://doi.org/10.1002/hpm.2610	Ghana, Kenya, Nigeria, Tanzania
	169		Aryeetey R, Covic N. A Review of Leadership and Capacity Gaps in Nutrition-Sensitive Agricultural Policies and Strategies for Selected Countries in Sub-Saharan	Sub-Saharan Africa	SSA
	170		McGuire F, Vijayasingham L, Vassall A, Small R, Webb D, Guthrie T, Remme M. Financing intersectoral action for health: a systematic review of co-financing models. Global Health 15, 86 (2019). https://doi.org/10.1186/s12992-019-0513-7		Zambia, Uganda, Kenya
	171		Maiyaki, M., & Garbati, M. (2014). The burden of non-communicable diseases in Nigeria; in the context of globalization. Annals of African Medicine, 13(1), 1–1. https://doi.org/10.4103/1596-3519.126933	https://doi.org/10.4103/1596-3519.126933	Nigeria
